# Supplementary material for: Clinical Resistant Strains of Enterococci and Their Correlation to Reduced Susceptibility to Biocides: Phenotypic and Genotypic Analysis of Macrolides, Lincosamides, and Streptogramins
Source: Antibiotics (Basel). 2023 Feb 24;12(3):461. doi: 10.3390/antibiotics12030461 (PMC10044631; doi:10.3390/antibiotics12030461)
Supplement: Supplementary file 1 [file antibiotics-12-00461-s001.zip]

Archive with 1 entries (1 files):
- antibiotics-2216900-supplementary.pdf
